# Supplementary material for: Material Safety of Styrene-Block-Ethylene/Butylene-Block-Styrene Copolymers Used for Cardiac Valves: 6-Month In Vivo Results from a Juvenile Sheep Model
Source: Eur J Cardiothorac Surg. 2025 Aug 1;67(8):ezaf266. doi: 10.1093/ejcts/ezaf266 (PMC12365636; doi:10.1093/ejcts/ezaf266)
Supplement: ezaf266_Supplementary_Data [file ezaf266_supplementary_data.zip]

Archive with 1 entries (1 files):
- CORRECT Supplemental file 30 June changes accepted.docx
